# Supplementary material for: Alliumnegianum (Amaryllidaceae): a new species under subg. Rhizirideum from Uttarakhand Himalaya, India
Source: PhytoKeys. 2021 Oct 15;183:77–93. doi: 10.3897/phytokeys.183.65433 (PMC8536611; doi:10.3897/phytokeys.183.65433)
Supplement: XML Treatment for Allium negianum [file phytokeys.183.65433-treatment1.xml]

<!DOCTYPE tp:taxon-treatment
  PUBLIC "-//TaxonX//DTD Taxonomic Treatment Publishing DTD v0 20100105//EN" "tax-treatment-NSO.dtd">
<tp:taxon-treatment xmlns:tp="http://www.plazi.org/taxpub"><tp:treatment-meta><kwd-group><label>Taxon classification</label><kwd><named-content xmlns:xlink="http://www.w3.org/1999/xlink" content-type="kingdom">Plantae</named-content></kwd><kwd><named-content xmlns:xlink="http://www.w3.org/1999/xlink" content-type="order">Asparagales</named-content></kwd><kwd><named-content xmlns:xlink="http://www.w3.org/1999/xlink" content-type="family">Amaryllidaceae</named-content></kwd></kwd-group><mixed-citation publication-type="journal"><person-group><name><surname>Pandey</surname><given-names>Anjula</given-names></name><name><surname>Rai</surname><given-names>K. Madhav</given-names></name><name><surname>Malav</surname><given-names>Pavan Kumar</given-names></name><name><surname>Rajkumar</surname><given-names>S.</given-names></name></person-group><article-title><italic><tp:taxon-name><tp:taxon-name-part taxon-name-part-type="genus" reg="Allium">Allium</tp:taxon-name-part><tp:taxon-name-part taxon-name-part-type="species" reg="negianum">negianum</tp:taxon-name-part></tp:taxon-name></italic> (<tp:taxon-name><tp:taxon-name-part taxon-name-part-type="family">Amaryllidaceae</tp:taxon-name-part></tp:taxon-name>): a new species under subg. <italic><tp:taxon-name><tp:taxon-name-part taxon-name-part-type="genus" reg="Allium"/><tp:taxon-name-part taxon-name-part-type="subgenus" reg="Rhizirideum">Rhizirideum</tp:taxon-name-part></tp:taxon-name></italic> from Uttarakhand Himalaya, India</article-title><source>PhytoKeys</source><day>15</day><month>10</month><year>2021</year><volume>183</volume><fpage>77</fpage><lpage>93</lpage><pub-id pub-id-type="doi">10.3897/phytokeys.183.65433</pub-id></mixed-citation></tp:treatment-meta><tp:nomenclature><tp:taxon-name>
              <object-id xmlns:xlink="http://www.w3.org/1999/xlink" content-type="arpha" xlink:type="simple">040A06F2-2C03-5ECB-9E99-47717BA649B0</object-id>
              <tp:taxon-name-part taxon-name-part-type="genus" reg="Allium">Allium</tp:taxon-name-part>
              <tp:taxon-name-part taxon-name-part-type="species" reg="negianum">negianum</tp:taxon-name-part>
              <object-id xmlns:xlink="http://www.w3.org/1999/xlink" content-type="ipni" xlink:type="simple">urn:lsid:ipni.org:names:77220799-1</object-id>
            </tp:taxon-name><tp:taxon-authority>A.Pandey, K.M.Rai, Malav &amp; S.Rajkumar</tp:taxon-authority><tp:taxon-status xmlns:xlink="http://www.w3.org/1999/xlink" xlink:type="simple">sp. nov.</tp:taxon-status><xref ref-type="fig" rid="F1">Figs 1</xref><xref ref-type="fig" rid="F2">, 2</xref></tp:nomenclature><tp:treatment-sec sec-type="material" id="SECID0EDPAG"><title>Type.</title><p>India, Uttarakhand: Chamoli, rocky areas (altitude 3000–4800 m), 22 Aug. 2019, KMR/AS/02/19 (Holotype: <abbrev xmlns:xlink="http://www.w3.org/1999/xlink" xlink:title="National Herbarium of Cultivated Plants" id="ABBRID0EJPAG" xlink:type="simple">NHCP</abbrev>; Isotype: CAL; Seeds conserved in the National Genebank, New Delhi: <ext-link xmlns:xlink="http://www.w3.org/1999/xlink" ext-link-type="gen" xlink:href="IC258493" xlink:type="simple">IC258493</ext-link>).</p></tp:treatment-sec><tp:treatment-sec sec-type="description" id="SECID0ESPAG"><title>Description.</title><p>Herbs, hermaphrodite, 27–50 cm tall. Rhizome condensed, 6.5–8.5 mm long, oblique. Bulb clustered, cylindric to narrowly ovoid, 0.8–1.2 cm in diameter, 6.8–12 cm long, outer tunic finely reticulate, reddish-dark brown, inner membranous, light-brick red. Leaves 4–6, slightly shorter than scape, 12–40 cm × 1.0–3.2 mm, erect, to semi-terete to terete, dark green; base slightly bulbous. Scape terete, semi-erect, covered with leaf sheaths at base only, stout, solid in cross-section (hollow in mature), 15–30 cm × 3.5–5.5 mm. Spathe 1-valved, persistent, beak very narrow-long, 2.5–4 mm. Inflorescence umbellate, hemispheric, 30–40 lax flowered. Peduncle subequal, 16–18 × 2–3 mm, without bulbils. Flowers bisexual, perigone campanulate, tepals dark purple with distinct green mid-line; inner tepals slightly longer than outer ones, oblong-lanceolate, apex acute, 6–8 × 3–4 mm; outer segments ovate to narrowly so, 5.5–6 × 2.5–3 mm. Stamens anthers oblong, yellow-purplish (on maturity), 2.3–2.6 mm long; filaments subequal, 6.8–8.5 mm, purple, slightly exserted, connate at base and adnate to perigone segments; outer ones subulate; inner ones broadened for 1/2–1/4 to their length, one sharp toothed on each side. Ovary sub-globose, purple-tinged, 3.6–4.8 × 1.8–3.5 mm. Style terete, exserted, stigma smooth, acute-acuminate, ovules 2 per locule. Capsules trigonous, 5–5.5 × 5.8–7.2 mm; seeds obovate with a prominent notch on one side, 3.2–4.0 × 1.9–1.9 mm, testa deep black. Plant has strong onion-garlic type aroma.</p><fig id="F2" position="float" orientation="portrait"><object-id xmlns:xlink="http://www.w3.org/1999/xlink" content-type="doi" xlink:type="simple">10.3897/phytokeys.183.65433.figure2</object-id><object-id xmlns:xlink="http://www.w3.org/1999/xlink" content-type="arpha" xlink:type="simple">A98C9ECA-AAD4-5652-BCA6-83D726669DFC</object-id><label>Figure 2.</label><caption><p>Holotype specimen of <italic><tp:taxon-name><tp:taxon-name-part taxon-name-part-type="genus" reg="Allium">Allium</tp:taxon-name-part><tp:taxon-name-part taxon-name-part-type="species" reg="negianum">negianum</tp:taxon-name-part></tp:taxon-name></italic> deposited in <abbrev xmlns:xlink="http://www.w3.org/1999/xlink" xlink:title="National Herbarium of Cultivated Plants" id="ABBRID0EKQAG" xlink:type="simple">NHCP</abbrev>.</p></caption><graphic xmlns:xlink="http://www.w3.org/1999/xlink" xlink:href="phytokeys-183-077-g002.jpg" position="float" orientation="portrait" xlink:type="simple" id="oo_599568.jpg"><uri content-type="original_file" xlink:type="simple">https://binary.pensoft.net/fig/599568</uri></graphic></fig></tp:treatment-sec><tp:treatment-sec sec-type="habitat" id="SECID0ETQAG"><title>Habitat.</title><p>Slopes, sandy soils along rivers and streams along the alpine meadows (altitude 3000–4800 m asl) in Sumna valley (villages Gamsali, Niti, Tolma, Kailashpur and Farkya) in Chamoli district near Malari glacier of India.</p></tp:treatment-sec><tp:treatment-sec sec-type="etymology" id="SECID0EYQAG"><title>Etymology.</title><p>The specific epithet, “<italic><tp:taxon-name><tp:taxon-name-part taxon-name-part-type="genus" reg="Allium"/><tp:taxon-name-part taxon-name-part-type="species" reg="negianum">negianum</tp:taxon-name-part></tp:taxon-name></italic>”, is named in honour of Late Dr. Kuldeep Singh Negi, an eminent explorer who has dedicated his life in collection of indigenous <italic><tp:taxon-name><tp:taxon-name-part taxon-name-part-type="genus" reg="Allium">Allium</tp:taxon-name-part></tp:taxon-name></italic> species germplasm along with associated indigenous knowledge across the country. He was also instrumental in establishing the <italic><tp:taxon-name><tp:taxon-name-part taxon-name-part-type="genus" reg="Allium">Allium</tp:taxon-name-part></tp:taxon-name></italic> Field Gene Bank (<abbrev xmlns:xlink="http://www.w3.org/1999/xlink" xlink:title="Field Gene Bank" id="ABBRID0EWRAG" xlink:type="simple">FGB</abbrev>) at the Regional Station, Bhowali, Uttarakhand. The entire germplasm of indigenous <italic><tp:taxon-name><tp:taxon-name-part taxon-name-part-type="genus" reg="Allium">Allium</tp:taxon-name-part></tp:taxon-name></italic> species collected by him from remote areas of the country are characterized and successfully conserved at <italic><tp:taxon-name><tp:taxon-name-part taxon-name-part-type="genus" reg="Allium">Allium</tp:taxon-name-part></tp:taxon-name></italic><abbrev xmlns:xlink="http://www.w3.org/1999/xlink" xlink:title="Field Gene Bank" id="ABBRID0EISAG" xlink:type="simple">FGB</abbrev>, Bhowali, Uttarakhand.</p></tp:treatment-sec><tp:treatment-sec sec-type="Vernacular/local name" id="SECID0EMSAG"><title>Vernacular/local name.</title><p>Pharan, phran, jambu, sakua, sungdung, kacho, etc. (<xref ref-type="bibr" rid="B22">Pandey et al. 2021</xref>).</p></tp:treatment-sec><tp:treatment-sec sec-type="phenology" id="SECID0EWSAG"><title>Phenology.</title><p>Flowering and fruiting is from June to middle September (altitude 3000–4800 m a.s.l.).</p></tp:treatment-sec><tp:treatment-sec sec-type="Leaf anatomy" id="SECID0E2SAG"><title>Leaf anatomy.</title><p>The transverse section of the leaf of <italic><tp:taxon-name><tp:taxon-name-part taxon-name-part-type="genus" reg="Allium">A.</tp:taxon-name-part><tp:taxon-name-part taxon-name-part-type="species" reg="negianum">negianum</tp:taxon-name-part></tp:taxon-name></italic> showed an elliptical outline. The epidermis has small cells covered with a thin cuticle layer, and stomata are narrowly distributed along the surface area. Single layered compactly arranged palisade tissue comprised of long cylindrical cells. The mesophyll cells are spongy tissue and compact in young leaf as well in the proximal ends of mature leaf while in the centre part of mature leaf, broken mesophyll cells are confused with fistulous leaf appearance; 10–12 vascular bundles are arranged along with the palisade tissue across the entire circumference (Fig. <xref ref-type="fig" rid="F1">1F</xref>).</p></tp:treatment-sec><tp:treatment-sec sec-type="Seed morphology" id="SECID0EQTAG"><title>Seed morphology.</title><p>Seed characters and testa sculptures represents a good taxonomic character in <italic><tp:taxon-name><tp:taxon-name-part taxon-name-part-type="genus" reg="Allium">Allium</tp:taxon-name-part></tp:taxon-name></italic> (<xref ref-type="bibr" rid="B18">Neshati and Fritsch 2009</xref>; <xref ref-type="bibr" rid="B2">Celep et al. 2012</xref>; <xref ref-type="bibr" rid="B15">Lin and Tan 2017</xref>). Apparently, the seeds of the newly described species were marginally bigger than the related taxon, <italic><tp:taxon-name><tp:taxon-name-part taxon-name-part-type="genus" reg="Allium">A.</tp:taxon-name-part><tp:taxon-name-part taxon-name-part-type="species" reg="przewalskianum">przewalskianum</tp:taxon-name-part></tp:taxon-name></italic>. <xref ref-type="bibr" rid="B1">Baasanmunkh et al. (2020)</xref> have discussed on the seed testa structure and its taxonomic implication for taxa of the subg. <tp:taxon-name><tp:taxon-name-part taxon-name-part-type="genus" reg="Allium"/><tp:taxon-name-part taxon-name-part-type="subgenus" reg="Rhizirideum">Rhizirideum</tp:taxon-name-part></tp:taxon-name>. The seed size in <italic><tp:taxon-name><tp:taxon-name-part taxon-name-part-type="genus" reg="Allium">A.</tp:taxon-name-part><tp:taxon-name-part taxon-name-part-type="species" reg="negianum">negianum</tp:taxon-name-part></tp:taxon-name></italic> (Fig. <xref ref-type="fig" rid="F1">1I</xref>) measured 3.2–4.0 × 1.9–1.9 mm in contrast to 2.7–2.9 × 1.5–1.5 mm in the later taxon (Fig. <xref ref-type="fig" rid="F1">1I</xref>). The seeds of <italic><tp:taxon-name><tp:taxon-name-part taxon-name-part-type="genus" reg="Allium">A.</tp:taxon-name-part><tp:taxon-name-part taxon-name-part-type="species" reg="negianum">negianum</tp:taxon-name-part></tp:taxon-name></italic> are obovate in shape with a prominent notch on one side, gradually concave from edge to centre, with deep black and wrinkled testa.</p><p>The testa cell shape was irregularly hexagonal-pentagonal, loose with clear meshes of reticulated tissue. The anticlinal walls are usually raised, prominently small to intermediate granulose verrucae. The periclinal cells wall has several verrucae with irregular depressions. Study indicated that in subg. <tp:taxon-name><tp:taxon-name-part taxon-name-part-type="genus" reg="Allium"/><tp:taxon-name-part taxon-name-part-type="subgenus" reg="Rhizirideum">Rhizirideum</tp:taxon-name-part></tp:taxon-name> testa cell shape varied from oval to irregular or oval to hemispherical; and seed length 1.30–2.35 mm, anticlinal wall were distinguished by nearly S type to straight and periclinal wall was flat to nearly convex with densely granulated verrucae (<xref ref-type="bibr" rid="B1">Baasanmunkh et al. 2020</xref>). <italic><tp:taxon-name><tp:taxon-name-part taxon-name-part-type="genus" reg="Allium">A.</tp:taxon-name-part><tp:taxon-name-part taxon-name-part-type="species" reg="przewalskianum">przewalskianum</tp:taxon-name-part></tp:taxon-name></italic> was distinguished by irregular testa cells in a loose arrangement with reticulated tissue, straight to arched anticlinal walls, and concave periclinal walls with small to intermediate verrucae and granules (<xref ref-type="bibr" rid="B15">Lin and Tan 2017</xref>).</p></tp:treatment-sec><tp:treatment-sec sec-type="distribution" id="SECID0E4WAG"><title>Distribution and ecology.</title><p>The sect. <tp:taxon-name><tp:taxon-name-part taxon-name-part-type="genus" reg="Eduardia">Eduardia</tp:taxon-name-part></tp:taxon-name> of the subg. <tp:taxon-name><tp:taxon-name-part taxon-name-part-type="genus" reg="Eduardia"/><tp:taxon-name-part taxon-name-part-type="subgenus" reg="Rhizirideum">Rhizirideum</tp:taxon-name-part></tp:taxon-name> is distributed in the southern most range of the Himalayan region of India extending to China which is the centre of diversification. <italic><tp:taxon-name><tp:taxon-name-part taxon-name-part-type="genus" reg="Allium">Allium</tp:taxon-name-part><tp:taxon-name-part taxon-name-part-type="species" reg="negianum">negianum</tp:taxon-name-part></tp:taxon-name></italic> is a species recorded from the southernmost transitional zone between India and China. The distribution of <italic><tp:taxon-name><tp:taxon-name-part taxon-name-part-type="genus" reg="Allium">A.</tp:taxon-name-part><tp:taxon-name-part taxon-name-part-type="species" reg="negianum">negianum</tp:taxon-name-part></tp:taxon-name></italic> is restricted to the phytogeographical region of western Himalaya from Sumna valley, Malari, Chamoli district of Uttarakhand, in western Himalaya, India where it commonly occurs along the open grassy meadows, sandy soils along rivers and streams occurring in the snow pasture lands along the alpine meadows (locally known as ‘<italic>bugyal</italic>’ or ‘<italic>bugial</italic>’) between 3000–4800 m a.s.l. (Fig. <xref ref-type="fig" rid="F1">1A</xref>; Fig. <xref ref-type="fig" rid="F3">3</xref>) in synanthropic habitats. It was reported growing as wild population in Darma valley of Pithoragarh, along Gori Ganga (also Gori Gad) river in the Munsiyari, Pithoragarh district, in Milam Glacier, in northeast of Nanda Devi, Uttarakhand, India. The seeds flowing with the melting snow led to its broader spread in the areas with good regeneration reported by the authors (Fig. <xref ref-type="fig" rid="F1">1A</xref>). Hence the taxon may be considered endemic in the area of study. Indiscriminate harvest of leaves and bulbs used for ‘seasoning’ purposes has threatened its wild population.</p><p>The first report on large scale cultivation of this taxon in Niti valley, Uttarakhand, as ‘seasoning allium spice’ called ‘<italic>jambu</italic>’ and ‘<italic>phran</italic>’ has been published (<xref ref-type="bibr" rid="B22">Pandey et al. 2021</xref>). Though the taxon was reported commonly under cultivation, the authors have observed the wild populations primarily from the above ‘type’ locality. The authors could not trace large scale cultivation of another taxon, <italic><tp:taxon-name><tp:taxon-name-part taxon-name-part-type="genus" reg="Allium">A.</tp:taxon-name-part><tp:taxon-name-part taxon-name-part-type="species" reg="stracheyi">stracheyi</tp:taxon-name-part></tp:taxon-name></italic> (used for same purpose and known by same local name) in the described locality in Uttarakhand (<xref ref-type="bibr" rid="B22">Pandey et al. 2021</xref>). Considering that <italic><tp:taxon-name><tp:taxon-name-part taxon-name-part-type="genus" reg="Allium">A.</tp:taxon-name-part><tp:taxon-name-part taxon-name-part-type="species" reg="stracheyi">stracheyi</tp:taxon-name-part></tp:taxon-name></italic> was a rare species reported from wild habitats in Uttarakhand Himalaya, the authors assume that the reports by <xref ref-type="bibr" rid="B13">Kuniyal and Negi (2018)</xref> on large scale cultivation may be referring to this newly described taxon which is also known by the same local name. Unfortunately, earlier studies on <italic><tp:taxon-name><tp:taxon-name-part taxon-name-part-type="genus" reg="Allium">A.</tp:taxon-name-part><tp:taxon-name-part taxon-name-part-type="species" reg="stracheyi">stracheyi</tp:taxon-name-part></tp:taxon-name></italic> did not provide any locality details, nor were the voucher specimens deposited in any herbaria of the material used in their study. Therefore, validation of the taxonomic identity could not be ascertained. Also, there is no occurrence record of the taxa belonging to subg. <tp:taxon-name><tp:taxon-name-part taxon-name-part-type="genus" reg="Allium"/><tp:taxon-name-part taxon-name-part-type="subgenus" reg="Rhizirideum">Rhizirideum</tp:taxon-name-part></tp:taxon-name> from Uttarakhand, India.</p></tp:treatment-sec><tp:treatment-sec sec-type="material" id="SECID0EV1AG"><title>Specimens examined</title><p><bold>(<italic>Paratypes)</italic>.</bold><italic><tp:taxon-name><tp:taxon-name-part taxon-name-part-type="genus" reg="Allium">Allium</tp:taxon-name-part><tp:taxon-name-part taxon-name-part-type="species" reg="przewalskianum">przewalskianum</tp:taxon-name-part></tp:taxon-name></italic>: India. Himachal Pradesh. Spiti, Takcha 25 Jul. 1972 <italic>U.C. Bhattacharya 48815</italic> (BSD); Tobo, Kinnaur, Lahul &amp; Spity, 15 Sept. 2007, <italic>V.D. Verma &amp; Ramchander</italic> (<abbrev xmlns:xlink="http://www.w3.org/1999/xlink" xlink:title="National Herbarium of Cultivated Plants" id="ABBRID0EP2AG" xlink:type="simple">NHCP</abbrev>); Jammu &amp; Kashmir. Ladakh, 25 July 1941, <italic>Ludlow &amp; Sheriff8529</italic> (BM); 8 Sep.1941, <italic>Ludlow &amp; Sheriff8571</italic> (BM); Ganglas, 1 Aug. 1988, <italic>H.J.Chowdhury &amp; B.P.Uniyal 86043</italic> (BSD); 1880, <italic>Aitchinson376</italic> (CAL); Kashmir. Nubra, 24 July 1980, <italic>A.R. Naqshi &amp; G.N. Dhar7370</italic> under <italic><tp:taxon-name><tp:taxon-name-part taxon-name-part-type="genus" reg="Allium">A.</tp:taxon-name-part><tp:taxon-name-part taxon-name-part-type="species" reg="stracheyi">stracheyi</tp:taxon-name-part></tp:taxon-name></italic>; Leh (J&amp;K), 8 Sept. 2014, <italic>K. Pradheep &amp; P.S. Mehta1733</italic> (<abbrev xmlns:xlink="http://www.w3.org/1999/xlink" xlink:title="National Herbarium of Cultivated Plants" id="ABBRID0EK3AG" xlink:type="simple">NHCP</abbrev>); Leh (J&amp;K), Nov. 2014, <italic>K.Pradheep HS21817</italic> (<abbrev xmlns:xlink="http://www.w3.org/1999/xlink" xlink:title="National Herbarium of Cultivated Plants" id="ABBRID0EQ3AG" xlink:type="simple">NHCP</abbrev>); Pangu lake, Luthum village, Leh (4500 m), <italic>s.s. Malik &amp; D. Gautam15298</italic> (<abbrev xmlns:xlink="http://www.w3.org/1999/xlink" xlink:title="National Herbarium of Cultivated Plants" id="ABBRID0EW3AG" xlink:type="simple">NHCP</abbrev>); Uttarakhand. Malari, Chamoli, 10 Sept. 2019, <italic>Badal Singh &amp; K.Madhav RaiHS24013</italic> (<abbrev xmlns:xlink="http://www.w3.org/1999/xlink" xlink:title="National Herbarium of Cultivated Plants" id="ABBRID0E33AG" xlink:type="simple">NHCP</abbrev>); <italic><tp:taxon-name><tp:taxon-name-part taxon-name-part-type="genus" reg="Allium">Allium</tp:taxon-name-part><tp:taxon-name-part taxon-name-part-type="species" reg="auriculatum">auriculatum</tp:taxon-name-part></tp:taxon-name></italic>: Uttarakhand: Brahmmathya, district Chamoli, August 1988, <italic>K.S.Negi &amp; M.N.Kopper 9387</italic> (<abbrev xmlns:xlink="http://www.w3.org/1999/xlink" xlink:title="National Herbarium of Cultivated Plants" id="ABBRID0EN4AG" xlink:type="simple">NHCP</abbrev>).</p></tp:treatment-sec><tp:treatment-sec sec-type="Online herbaria" id="SECID0ER4AG"><title>Online herbaria.</title><p><italic><tp:taxon-name><tp:taxon-name-part taxon-name-part-type="genus" reg="Allium">A.</tp:taxon-name-part><tp:taxon-name-part taxon-name-part-type="species" reg="stoliczki">stoliczki</tp:taxon-name-part></tp:taxon-name></italic>: Ladakh, Khaedubgla, 18 Aug. 1982, <italic>P.K.Hazra</italic>98623(K), 1985, <italic>Jacquemont V. Type</italic> (K); <italic>T. Thomson</italic>, <italic>Type</italic> (K); China, 1 Jan. 1872, <italic>Przewalski N.M.</italic>, #<italic>s.n.</italic>, <italic>Type (P)</italic>; 01 Jan. 1884, <italic>Przewalski N.M.</italic>, <italic>Type</italic> (P, K); 1872–1873, <italic>Przewalski N.M.</italic>, #<italic>s.n.</italic>, <italic>Type</italic> (G).</p><p>There are no records on the availability of this new taxon from Uttarakhand (<xref ref-type="bibr" rid="B5">Dasgupta 2006</xref>). <xref ref-type="bibr" rid="B24">Shah (2014)</xref> has raised doubts on reported cultivation of <italic><tp:taxon-name><tp:taxon-name-part taxon-name-part-type="genus" reg="Allium">A.</tp:taxon-name-part><tp:taxon-name-part taxon-name-part-type="species" reg="przewalskianum">przewalskianum</tp:taxon-name-part></tp:taxon-name></italic> in Uttarakhand by <xref ref-type="bibr" rid="B17">Negi (2006)</xref>. Also recorded data on the occurrence of allied taxon under <italic><tp:taxon-name><tp:taxon-name-part taxon-name-part-type="genus" reg="Allium">A.</tp:taxon-name-part><tp:taxon-name-part taxon-name-part-type="species" reg="przewalskianum">przewalskianum</tp:taxon-name-part></tp:taxon-name></italic> from Gori, Kumaon, Uttarakhand (dated 16 June 2005) and Gori, Martoli, Uttarakhand (7 Oct. 2004) during the study of a total of 413 specimens in the GBIF database need critical study.</p></tp:treatment-sec><tp:treatment-sec sec-type="notes" id="SECID0E56AG"><title>Note.</title><p><italic><tp:taxon-name><tp:taxon-name-part taxon-name-part-type="genus" reg="Allium">Allium</tp:taxon-name-part><tp:taxon-name-part taxon-name-part-type="species" reg="negianum">negianum</tp:taxon-name-part></tp:taxon-name></italic> was previously mistaken for identity as <italic><tp:taxon-name><tp:taxon-name-part taxon-name-part-type="genus" reg="Allium">A.</tp:taxon-name-part><tp:taxon-name-part taxon-name-part-type="species" reg="stracheyi">stracheyi</tp:taxon-name-part></tp:taxon-name></italic> as noted in the published records from India. Despite no morphological similarity with the latter taxon, <xref ref-type="bibr" rid="B13">Kuniyal and Negi (2018)</xref> referred ‘<italic>phran</italic>’ as <italic><tp:taxon-name><tp:taxon-name-part taxon-name-part-type="genus" reg="Allium">A.</tp:taxon-name-part><tp:taxon-name-part taxon-name-part-type="species" reg="stracheyi">stracheyi</tp:taxon-name-part></tp:taxon-name></italic>. In literature, it was also referred as <italic><tp:taxon-name><tp:taxon-name-part taxon-name-part-type="genus" reg="Allium">A.</tp:taxon-name-part><tp:taxon-name-part taxon-name-part-type="species" reg="auriculatum">auriculatum</tp:taxon-name-part></tp:taxon-name></italic> and <italic><tp:taxon-name><tp:taxon-name-part taxon-name-part-type="genus" reg="Allium">A.</tp:taxon-name-part><tp:taxon-name-part taxon-name-part-type="species" reg="przewalskianum">przewalskianum</tp:taxon-name-part></tp:taxon-name></italic> due to morphologically similarity of the outer tunics (<xref ref-type="bibr" rid="B22">Pandey et al. 2021</xref>). However, the present study demonstrated that <italic><tp:taxon-name><tp:taxon-name-part taxon-name-part-type="genus" reg="Allium">A.</tp:taxon-name-part><tp:taxon-name-part taxon-name-part-type="species" reg="negianum">negianum</tp:taxon-name-part></tp:taxon-name></italic> is clearly distinguished from <italic><tp:taxon-name><tp:taxon-name-part taxon-name-part-type="genus" reg="Allium">A.</tp:taxon-name-part><tp:taxon-name-part taxon-name-part-type="species" reg="przewalskianum">przewalskianum</tp:taxon-name-part></tp:taxon-name></italic> and <italic><tp:taxon-name><tp:taxon-name-part taxon-name-part-type="genus" reg="Allium">A.</tp:taxon-name-part><tp:taxon-name-part taxon-name-part-type="species" reg="stracheyi">stracheyi</tp:taxon-name-part></tp:taxon-name></italic>, particularly characters of the bulb tunic color when fresh, umbel, teeth in filament and perigone size and color (Fig. <xref ref-type="fig" rid="F1">1B–H</xref>; Table <xref ref-type="table" rid="T1">1</xref>). <italic><tp:taxon-name><tp:taxon-name-part taxon-name-part-type="genus" reg="Allium">Allium</tp:taxon-name-part><tp:taxon-name-part taxon-name-part-type="species" reg="negianum">negianum</tp:taxon-name-part></tp:taxon-name></italic> is diploid (<italic>2n = 2x</italic> = 16) (data not produced), whereas <italic><tp:taxon-name><tp:taxon-name-part taxon-name-part-type="genus" reg="Allium">A.</tp:taxon-name-part><tp:taxon-name-part taxon-name-part-type="species" reg="przewalskianum">przewalskianum</tp:taxon-name-part></tp:taxon-name></italic> is reported to be tetraploid (<italic>2n = 4x</italic> = 32) as well as diploid with no stated morphological variation except the stout habit. Authors noted that <italic><tp:taxon-name><tp:taxon-name-part taxon-name-part-type="genus" reg="Allium">A.</tp:taxon-name-part><tp:taxon-name-part taxon-name-part-type="species" reg="negianum">negianum</tp:taxon-name-part></tp:taxon-name></italic> has robust plant habit, stronger plant aroma in wild habitat as compared to plants growing under cultivation. In contrast, the related taxon of the subg. <tp:taxon-name><tp:taxon-name-part taxon-name-part-type="genus" reg="Allium"/><tp:taxon-name-part taxon-name-part-type="subgenus" reg="Rhizirideum">Rhizirideum</tp:taxon-name-part></tp:taxon-name> is currently distributed in Jammu and Kashmir, Himachal Pradesh and adjoining parts in Nepal. <italic><tp:taxon-name><tp:taxon-name-part taxon-name-part-type="genus" reg="Allium">A.</tp:taxon-name-part><tp:taxon-name-part taxon-name-part-type="species" reg="negianum">negianum</tp:taxon-name-part></tp:taxon-name></italic> is reported from areas of Uttarakhand and only known from the type locality (altitude 3200–4800 m a.s.l.) and has never been collected from elsewhere in India and other parts of the world. Therefore <italic><tp:taxon-name><tp:taxon-name-part taxon-name-part-type="genus" reg="Allium">A.</tp:taxon-name-part><tp:taxon-name-part taxon-name-part-type="species" reg="negianum">negianum</tp:taxon-name-part></tp:taxon-name></italic> is said to be localized in distribution.</p><p>Upon critical examination of specimen of <italic><tp:taxon-name><tp:taxon-name-part taxon-name-part-type="genus" reg="Allium">A.</tp:taxon-name-part><tp:taxon-name-part taxon-name-part-type="species" reg="auriculatum">auriculatum</tp:taxon-name-part></tp:taxon-name></italic> deposited in the <abbrev xmlns:xlink="http://www.w3.org/1999/xlink" xlink:title="National Herbarium of Cultivated Plants" id="ABBRID0E6FBG" xlink:type="simple">NHCP</abbrev>, all plant characters were found to be closer to <italic><tp:taxon-name><tp:taxon-name-part taxon-name-part-type="genus" reg="Allium">A.</tp:taxon-name-part><tp:taxon-name-part taxon-name-part-type="species" reg="negianum">negianum</tp:taxon-name-part></tp:taxon-name></italic>. Four specimens of this taxon were noted in label data as frequently growing on flat rocks in Brahmmathya, district Chamoli (3800 m asl.), Uttarakhand, used as leaves cooked as a vegetable.</p><p><italic><tp:taxon-name><tp:taxon-name-part taxon-name-part-type="genus" reg="Allium">Allium</tp:taxon-name-part><tp:taxon-name-part taxon-name-part-type="species" reg="negianum">negianum</tp:taxon-name-part></tp:taxon-name></italic> is morphologically allied to a Chinese species <italic><tp:taxon-name><tp:taxon-name-part taxon-name-part-type="genus" reg="Allium">A.</tp:taxon-name-part><tp:taxon-name-part taxon-name-part-type="species" reg="eduardi">eduardi</tp:taxon-name-part></tp:taxon-name></italic> Stearn that occurs on the dry slopes and plains in the adjoining regions of Mongolia and Russia and shares characters of spathe beak size, hemispherical umbel and perigone shape, but differs in having yellowish-brown bulb tunic color, tepal apex with a reflexed point and shorter stamen teeth length.</p></tp:treatment-sec><tp:treatment-sec><!--Section generated to contain objects referenced in tp:taxon-treatment.--><fig id="F1" position="float" orientation="portrait"><object-id xmlns:xlink="http://www.w3.org/1999/xlink" content-type="doi" xlink:type="simple">10.3897/phytokeys.183.65433.figure1</object-id><object-id xmlns:xlink="http://www.w3.org/1999/xlink" content-type="arpha" xlink:type="simple">F6D699AE-8A64-5344-924F-1BA85CCE8344</object-id><label>Figure 1.</label><caption><p><italic><tp:taxon-name><tp:taxon-name-part taxon-name-part-type="genus" reg="Allium">Allium</tp:taxon-name-part><tp:taxon-name-part taxon-name-part-type="species" reg="negianum">negianum</tp:taxon-name-part></tp:taxon-name></italic><bold>A</bold> general habitat <bold>B</bold> bulb covered with reticulate fiber on bulbs of <italic><tp:taxon-name><tp:taxon-name-part taxon-name-part-type="genus" reg="Allium">A.</tp:taxon-name-part><tp:taxon-name-part taxon-name-part-type="species" reg="przewalskianum">przewalskianum</tp:taxon-name-part></tp:taxon-name></italic> (orange-red) and <italic><tp:taxon-name><tp:taxon-name-part taxon-name-part-type="genus" reg="Allium">A.</tp:taxon-name-part><tp:taxon-name-part taxon-name-part-type="species" reg="negianum">negianum</tp:taxon-name-part></tp:taxon-name></italic> (red-brown) <bold>C</bold> inflorescence and spathe with a very long beak, persistent <bold>D</bold> inflorescence <bold>E</bold> capsule with mature seeds <bold>F</bold> line-illustrations of transverse section of leaf showing hollow channel <bold>G</bold> longitudinal section of flower with stamen with two sharp teeth <bold>H</bold> ovary <bold>I</bold> seed with prominent beak (<bold>C–I</bold> magnification × 30–40).</p></caption><graphic xmlns:xlink="http://www.w3.org/1999/xlink" xlink:href="phytokeys-183-077-g001.jpg" position="float" orientation="portrait" xlink:type="simple" id="oo_599567.jpg"><uri content-type="original_file" xlink:type="simple">https://binary.pensoft.net/fig/599567</uri></graphic></fig><fig id="F3" position="float" orientation="portrait"><object-id xmlns:xlink="http://www.w3.org/1999/xlink" content-type="doi" xlink:type="simple">10.3897/phytokeys.183.65433.figure3</object-id><object-id xmlns:xlink="http://www.w3.org/1999/xlink" content-type="arpha" xlink:type="simple">D14ADD34-6993-537C-85C5-A9CC0EE63FA1</object-id><label>Figure 3.</label><caption><p>Distribution of taxa of <tp:taxon-name><tp:taxon-name-part taxon-name-part-type="genus" reg="Allium">Allium</tp:taxon-name-part><tp:taxon-name-part taxon-name-part-type="infraspecific-rank">subg.</tp:taxon-name-part><tp:taxon-name-part taxon-name-part-type="subgenus" reg="Rhizirideum">Rhizirideum</tp:taxon-name-part><tp:taxon-name-part taxon-name-part-type="infraspecific-rank">sect.</tp:taxon-name-part><tp:taxon-name-part taxon-name-part-type="section" reg="Eduardia">Eduardia</tp:taxon-name-part></tp:taxon-name> in India: <italic><tp:taxon-name><tp:taxon-name-part taxon-name-part-type="genus" reg="Allium">Allium</tp:taxon-name-part><tp:taxon-name-part taxon-name-part-type="species" reg="negianum">negianum</tp:taxon-name-part></tp:taxon-name></italic> and <italic><tp:taxon-name><tp:taxon-name-part taxon-name-part-type="genus" reg="Allium">A.</tp:taxon-name-part><tp:taxon-name-part taxon-name-part-type="species" reg="przewalskianum">przewalskianum</tp:taxon-name-part></tp:taxon-name></italic> shown by the red triangle and black circled dots respectively; blue rectangle showed the occurrence of <italic><tp:taxon-name><tp:taxon-name-part taxon-name-part-type="genus" reg="Allium">A.</tp:taxon-name-part><tp:taxon-name-part taxon-name-part-type="species" reg="przewalskianum">przewalskianum</tp:taxon-name-part></tp:taxon-name></italic> as per the data from GBIF (records of occurrence from Uttarakhand).</p></caption><graphic xmlns:xlink="http://www.w3.org/1999/xlink" xlink:href="phytokeys-183-077-g003.jpg" position="float" orientation="portrait" xlink:type="simple" id="oo_599569.jpg"><uri content-type="original_file" xlink:type="simple">https://binary.pensoft.net/fig/599569</uri></graphic></fig><table-wrap id="T1" position="float" orientation="portrait"><label>Table 1.</label><caption><p>List of <italic><tp:taxon-name><tp:taxon-name-part taxon-name-part-type="genus" reg="Allium">Allium</tp:taxon-name-part></tp:taxon-name></italic> taxa used to generate nuclear <abbrev xmlns:xlink="http://www.w3.org/1999/xlink" xlink:title="Internal Transcribed Spacers" id="ABBRID0EBEAE" xlink:type="simple">ITS</abbrev> sequence in the study.</p></caption><table id="TID0EVRAG" rules="all"><tbody><tr><th rowspan="1" colspan="1">S. no.</th><th rowspan="1" colspan="1">Taxon name</th><th rowspan="1" colspan="1">Subgenus</th><th rowspan="1" colspan="1">Section</th><th rowspan="1" colspan="1">NGB accession number</th><th rowspan="1" colspan="1">District; state</th></tr><tr><td rowspan="1" colspan="1">1</td><td rowspan="1" colspan="1"><italic><tp:taxon-name><tp:taxon-name-part taxon-name-part-type="genus" reg="Allium">Allium</tp:taxon-name-part><tp:taxon-name-part taxon-name-part-type="species" reg="tuberosum">tuberosum</tp:taxon-name-part></tp:taxon-name></italic> Rottler ex Spreng.</td><td rowspan="1" colspan="1">
                    <italic><tp:taxon-name><tp:taxon-name-part taxon-name-part-type="genus" reg="Butomissa">Butomissa</tp:taxon-name-part></tp:taxon-name></italic>
                  </td><td rowspan="1" colspan="1">
                    <italic><tp:taxon-name><tp:taxon-name-part taxon-name-part-type="genus" reg="Butomissa">Butomissa</tp:taxon-name-part></tp:taxon-name></italic>
                  </td><td rowspan="1" colspan="1" style="color: #004b25">
                    <ext-link xmlns:xlink="http://www.w3.org/1999/xlink" ext-link-type="gen" xlink:href="IC353524" xlink:type="simple">IC353524</ext-link>
                  </td><td rowspan="1" colspan="1">Almora; Uttarakhand</td></tr><tr><td rowspan="1" colspan="1">2</td><td rowspan="1" colspan="1"><italic><tp:taxon-name><tp:taxon-name-part taxon-name-part-type="genus" reg="Allium">Allium</tp:taxon-name-part><tp:taxon-name-part taxon-name-part-type="species" reg="stracheyi">stracheyi</tp:taxon-name-part></tp:taxon-name></italic> Baker</td><td rowspan="1" colspan="1">
                    <italic><tp:taxon-name><tp:taxon-name-part taxon-name-part-type="genus" reg="Polyprason">Polyprason</tp:taxon-name-part></tp:taxon-name></italic>
                  </td><td rowspan="1" colspan="1">
                    <italic><tp:taxon-name><tp:taxon-name-part taxon-name-part-type="genus" reg="Orioprasum">Orioprasum</tp:taxon-name-part></tp:taxon-name></italic>
                  </td><td rowspan="1" colspan="1" style="color: #004b25">
                    <ext-link xmlns:xlink="http://www.w3.org/1999/xlink" ext-link-type="gen" xlink:href="IC567645" xlink:type="simple">IC567645</ext-link>
                  </td><td rowspan="1" colspan="1">Pithoragarh; Uttarakhand</td></tr><tr><td rowspan="1" colspan="1">3</td><td rowspan="1" colspan="1"><italic><tp:taxon-name><tp:taxon-name-part taxon-name-part-type="genus" reg="Allium">Allium</tp:taxon-name-part><tp:taxon-name-part taxon-name-part-type="species" reg="przewalskianum">przewalskianum</tp:taxon-name-part></tp:taxon-name></italic> Regel</td><td rowspan="1" colspan="1">
                    <italic><tp:taxon-name><tp:taxon-name-part taxon-name-part-type="genus" reg="Rhizirideum">Rhizirideum</tp:taxon-name-part></tp:taxon-name></italic>
                  </td><td rowspan="1" colspan="1">
                    <italic><tp:taxon-name><tp:taxon-name-part taxon-name-part-type="genus" reg="Eduardia">Eduardia</tp:taxon-name-part></tp:taxon-name></italic>
                  </td><td rowspan="1" colspan="1" style="color: #004b25">
                    <ext-link xmlns:xlink="http://www.w3.org/1999/xlink" ext-link-type="gen" xlink:href="IC632207" xlink:type="simple">IC632207</ext-link>
                  </td><td rowspan="1" colspan="1">Leh; Jammu and Kashmir</td></tr><tr><td rowspan="1" colspan="1">4</td><td rowspan="1" colspan="1"><italic><tp:taxon-name><tp:taxon-name-part taxon-name-part-type="genus" reg="Allium">Allium</tp:taxon-name-part><tp:taxon-name-part taxon-name-part-type="species" reg="negianum">negianum</tp:taxon-name-part></tp:taxon-name></italic> sp. nov.</td><td rowspan="1" colspan="1">
                    <italic><tp:taxon-name><tp:taxon-name-part taxon-name-part-type="genus" reg="Rhizirideum">Rhizirideum</tp:taxon-name-part></tp:taxon-name></italic>
                  </td><td rowspan="1" colspan="1">
                    <italic><tp:taxon-name><tp:taxon-name-part taxon-name-part-type="genus" reg="Eduardia">Eduardia</tp:taxon-name-part></tp:taxon-name></italic>
                  </td><td rowspan="1" colspan="1" style="color: #004b25">
                    <ext-link xmlns:xlink="http://www.w3.org/1999/xlink" ext-link-type="gen" xlink:href="IC258493" xlink:type="simple">IC258493</ext-link>
                  </td><td rowspan="1" colspan="1">Chamoli; Uttarakhand</td></tr><tr><td rowspan="1" colspan="1">5</td><td rowspan="1" colspan="1"><italic><tp:taxon-name><tp:taxon-name-part taxon-name-part-type="genus" reg="Allium">Allium</tp:taxon-name-part><tp:taxon-name-part taxon-name-part-type="species" reg="sativum">sativum</tp:taxon-name-part></tp:taxon-name></italic> L.</td><td rowspan="1" colspan="1">
                    <italic><tp:taxon-name><tp:taxon-name-part taxon-name-part-type="genus" reg="Allium">Allium</tp:taxon-name-part></tp:taxon-name></italic>
                  </td><td rowspan="1" colspan="1">
                    <italic><tp:taxon-name><tp:taxon-name-part taxon-name-part-type="genus" reg="Allium">Allium</tp:taxon-name-part></tp:taxon-name></italic>
                  </td><td rowspan="1" colspan="1" style="color: #004b25">
                    <ext-link xmlns:xlink="http://www.w3.org/1999/xlink" ext-link-type="gen" xlink:href="IC278243" xlink:type="simple">IC278243</ext-link>
                  </td><td rowspan="1" colspan="1">Chamoli; Uttarakhand</td></tr><tr><td rowspan="1" colspan="1">6</td><td rowspan="1" colspan="1">
                    <tp:taxon-name><tp:taxon-name-part taxon-name-part-type="genus" reg="Allium">Allium</tp:taxon-name-part><tp:taxon-name-part taxon-name-part-type="species" reg="ampeloprasum">ampeloprasum</tp:taxon-name-part><tp:taxon-name-part taxon-name-part-type="infraspecific-rank">var.</tp:taxon-name-part><tp:taxon-name-part taxon-name-part-type="variety" reg="ampeloprasum">ampeloprasum</tp:taxon-name-part></tp:taxon-name>
                  </td><td rowspan="1" colspan="1">
                    <italic><tp:taxon-name><tp:taxon-name-part taxon-name-part-type="genus" reg="Allium">Allium</tp:taxon-name-part></tp:taxon-name></italic>
                  </td><td rowspan="1" colspan="1">
                    <italic><tp:taxon-name><tp:taxon-name-part taxon-name-part-type="genus" reg="Allium">Allium</tp:taxon-name-part></tp:taxon-name></italic>
                  </td><td rowspan="1" colspan="1" style="color: #004b25">
                    <ext-link xmlns:xlink="http://www.w3.org/1999/xlink" ext-link-type="gen" xlink:href="IC353526" xlink:type="simple">IC353526</ext-link>
                  </td><td rowspan="1" colspan="1">Pithoragarh; Uttarakhand</td></tr><tr><td rowspan="1" colspan="1">7</td><td rowspan="1" colspan="1"><tp:taxon-name><tp:taxon-name-part taxon-name-part-type="genus" reg="Allium">Allium</tp:taxon-name-part><tp:taxon-name-part taxon-name-part-type="species" reg="cepa">cepa</tp:taxon-name-part><tp:taxon-name-part taxon-name-part-type="infraspecific-rank">var.</tp:taxon-name-part><tp:taxon-name-part taxon-name-part-type="variety" reg="cepa">cepa</tp:taxon-name-part></tp:taxon-name> L.</td><td rowspan="1" colspan="1">
                    <italic><tp:taxon-name><tp:taxon-name-part taxon-name-part-type="genus" reg="Cepa">Cepa</tp:taxon-name-part></tp:taxon-name></italic>
                  </td><td rowspan="1" colspan="1">
                    <italic><tp:taxon-name><tp:taxon-name-part taxon-name-part-type="genus" reg="Cepa">Cepa</tp:taxon-name-part></tp:taxon-name></italic>
                  </td><td rowspan="1" colspan="1" style="color: #004b25">
                    <ext-link xmlns:xlink="http://www.w3.org/1999/xlink" ext-link-type="gen" xlink:href="IC410711" xlink:type="simple">IC410711</ext-link>
                  </td><td rowspan="1" colspan="1">Uttarkashi; Uttarakhand</td></tr><tr><td rowspan="1" colspan="1">8</td><td rowspan="1" colspan="1"><tp:taxon-name><tp:taxon-name-part taxon-name-part-type="genus" reg="Allium">Allium</tp:taxon-name-part><tp:taxon-name-part taxon-name-part-type="species" reg="cepa">cepa</tp:taxon-name-part></tp:taxon-name> L. var. <tp:taxon-name><tp:taxon-name-part taxon-name-part-type="genus" reg="Allium"/><tp:taxon-name-part taxon-name-part-type="variety" reg="aggregatum">aggregatum</tp:taxon-name-part></tp:taxon-name> G.Don</td><td rowspan="1" colspan="1">
                    <italic><tp:taxon-name><tp:taxon-name-part taxon-name-part-type="genus" reg="Cepa">Cepa</tp:taxon-name-part></tp:taxon-name></italic>
                  </td><td rowspan="1" colspan="1">
                    <italic><tp:taxon-name><tp:taxon-name-part taxon-name-part-type="genus" reg="Cepa">Cepa</tp:taxon-name-part></tp:taxon-name></italic>
                  </td><td rowspan="1" colspan="1">AP/RP/2014</td><td rowspan="1" colspan="1">Chamoli; Uttarakhand</td></tr><tr><td rowspan="1" colspan="1">9</td><td rowspan="1" colspan="1"><italic><tp:taxon-name><tp:taxon-name-part taxon-name-part-type="genus" reg="Allium">Allium</tp:taxon-name-part><tp:taxon-name-part taxon-name-part-type="species" reg="oschaninii">oschaninii</tp:taxon-name-part></tp:taxon-name></italic> O.Fedtsch.</td><td rowspan="1" colspan="1">
                    <italic><tp:taxon-name><tp:taxon-name-part taxon-name-part-type="genus" reg="Cepa">Cepa</tp:taxon-name-part></tp:taxon-name></italic>
                  </td><td rowspan="1" colspan="1">
                    <italic><tp:taxon-name><tp:taxon-name-part taxon-name-part-type="genus" reg="Cepa">Cepa</tp:taxon-name-part></tp:taxon-name></italic>
                  </td><td rowspan="1" colspan="1">AP/2014</td><td rowspan="1" colspan="1">Voucher; Uttarakhand</td></tr><tr><td rowspan="1" colspan="1">10</td><td rowspan="1" colspan="1"><italic><tp:taxon-name><tp:taxon-name-part taxon-name-part-type="genus" reg="Allium">Allium</tp:taxon-name-part><tp:taxon-name-part taxon-name-part-type="species" reg="schoenoprasum">schoenoprasum</tp:taxon-name-part></tp:taxon-name></italic> L.</td><td rowspan="1" colspan="1">
                    <italic><tp:taxon-name><tp:taxon-name-part taxon-name-part-type="genus" reg="Cepa">Cepa</tp:taxon-name-part></tp:taxon-name></italic>
                  </td><td rowspan="1" colspan="1">
                    <italic><tp:taxon-name><tp:taxon-name-part taxon-name-part-type="genus" reg="Schoenoprasum">Schoenoprasum</tp:taxon-name-part></tp:taxon-name></italic>
                  </td><td rowspan="1" colspan="1" style="color: #004b25">
                    <ext-link xmlns:xlink="http://www.w3.org/1999/xlink" ext-link-type="gen" xlink:href="IC632213" xlink:type="simple">IC632213</ext-link>
                  </td><td rowspan="1" colspan="1">Kargil; Jammu and Kashmir</td></tr></tbody></table></table-wrap></tp:treatment-sec><ref-list><ref id="B22"><mixed-citation xmlns:xlink="http://www.w3.org/1999/xlink" xlink:type="simple"><person-group><name name-style="western"><surname>Pandey</surname><given-names>A</given-names></name><name name-style="western"><surname>Malav</surname><given-names>PK</given-names></name><name name-style="western"><surname>Rai</surname><given-names>KM</given-names></name><name name-style="western"><surname>Ahlawat</surname><given-names>SP</given-names></name></person-group> (<year>2021</year>) <article-title>‘Neodomesticates’ of the Himalayan allium spices (<italic><tp:taxon-name><tp:taxon-name-part taxon-name-part-type="genus">Allium</tp:taxon-name-part></tp:taxon-name></italic> species) in Uttarakhand, India and studies on morphology and eco-geography.</article-title><source>Genetic Resources and Crop Evolution</source><volume>68</volume>(<issue>5</issue>): <fpage>2167</fpage>–<lpage>2179</lpage>. <ext-link xlink:type="simple" ext-link-type="doi" xlink:href="10.1007/s10722-021-01164-x">https://doi.org/10.1007/s10722-021-01164-x</ext-link></mixed-citation></ref><ref id="B18"><mixed-citation xmlns:xlink="http://www.w3.org/1999/xlink" xlink:type="simple"><person-group><name name-style="western"><surname>Neshati</surname><given-names>F</given-names></name><name name-style="western"><surname>Fritsch</surname><given-names>RM</given-names></name></person-group> (<year>2009</year>) <article-title>Seed characters and testa sculptures of some Iranian <italic><tp:taxon-name><tp:taxon-name-part taxon-name-part-type="genus">Allium</tp:taxon-name-part></tp:taxon-name></italic> L. species (<tp:taxon-name><tp:taxon-name-part taxon-name-part-type="family">Alliaceae</tp:taxon-name-part></tp:taxon-name>).</article-title><source>Feddes Repertorium</source><volume>120</volume>(<issue>5–6</issue>): <fpage>322</fpage>–<lpage>332</lpage>. <ext-link xlink:type="simple" ext-link-type="doi" xlink:href="10.1002/fedr.200911112">https://doi.org/10.1002/fedr.200911112</ext-link></mixed-citation></ref><ref id="B2"><mixed-citation xmlns:xlink="http://www.w3.org/1999/xlink" xlink:type="simple"><person-group><name name-style="western"><surname>Celep</surname><given-names>F</given-names></name><name name-style="western"><surname>Koyuncu</surname><given-names>M</given-names></name><name name-style="western"><surname>Fritsch</surname><given-names>RM</given-names></name><name name-style="western"><surname>Kahraman</surname><given-names>A</given-names></name><name name-style="western"><surname>Dogan</surname><given-names>M</given-names></name></person-group> (<year>2012</year>) <article-title>Taxonomic importance of seed morphology in <italic><tp:taxon-name><tp:taxon-name-part taxon-name-part-type="genus">Allium</tp:taxon-name-part></tp:taxon-name></italic> (<tp:taxon-name><tp:taxon-name-part taxon-name-part-type="family">Amaryllidaceae</tp:taxon-name-part></tp:taxon-name>).</article-title><source>Systematic Botany</source><volume>37</volume>(<issue>4</issue>): <fpage>893</fpage>–<lpage>912</lpage>. <ext-link xlink:type="simple" ext-link-type="doi" xlink:href="10.1600/036364412X656563">https://doi.org/10.1600/036364412X656563</ext-link></mixed-citation></ref><ref id="B15"><mixed-citation xmlns:xlink="http://www.w3.org/1999/xlink" xlink:type="simple"><person-group><name name-style="western"><surname>Lin</surname><given-names>CY</given-names></name><name name-style="western"><surname>Tan</surname><given-names>DY</given-names></name></person-group> (<year>2017</year>) <article-title>Seed testa micromorphology of thirty-eight species of <italic><tp:taxon-name><tp:taxon-name-part taxon-name-part-type="genus">Allium</tp:taxon-name-part></tp:taxon-name></italic> (<tp:taxon-name><tp:taxon-name-part taxon-name-part-type="family">Amaryllidaceae</tp:taxon-name-part></tp:taxon-name>) from central Asia and its taxonomic implications.</article-title><source>Nordic Journal of Botany</source><volume>35</volume>(<issue>2</issue>): <fpage>189</fpage>–<lpage>200</lpage>. <ext-link xlink:type="simple" ext-link-type="doi" xlink:href="10.1111/njb.01259">https://doi.org/10.1111/njb.01259</ext-link></mixed-citation></ref><ref id="B1"><mixed-citation xmlns:xlink="http://www.w3.org/1999/xlink" xlink:type="simple"><person-group><name name-style="western"><surname>Baasanmunkh</surname><given-names>S</given-names></name><name name-style="western"><surname>Lee</surname><given-names>JK</given-names></name><name name-style="western"><surname>Jang</surname><given-names>JE</given-names></name><name name-style="western"><surname>Park</surname><given-names>MS</given-names></name><name name-style="western"><surname>Friesen</surname><given-names>N</given-names></name><name name-style="western"><surname>Chung</surname><given-names>S</given-names></name><name name-style="western"><surname>Choi</surname><given-names>HJ</given-names></name></person-group> (<year>2020</year>) Seed morphology of <italic><tp:taxon-name><tp:taxon-name-part taxon-name-part-type="genus">Allium</tp:taxon-name-part></tp:taxon-name></italic> L. (<tp:taxon-name><tp:taxon-name-part taxon-name-part-type="family">Amaryllidaceae</tp:taxon-name-part></tp:taxon-name>) from Central Asian Countries and its taxonomic implications. Plants 9(9): e1239. <ext-link xlink:type="simple" ext-link-type="doi" xlink:href="10.3390/plants9091239">https://doi.org/10.3390/plants9091239</ext-link></mixed-citation></ref><ref id="B13"><mixed-citation xmlns:xlink="http://www.w3.org/1999/xlink" xlink:type="simple"><person-group><name name-style="western"><surname>Kuniyal</surname><given-names>CP</given-names></name><name name-style="western"><surname>Negi</surname><given-names>BS</given-names></name></person-group> (<year>2018</year>) <article-title>Cultivation of the Himalayan seasoning <italic><tp:taxon-name><tp:taxon-name-part taxon-name-part-type="genus">Allium</tp:taxon-name-part></tp:taxon-name></italic> in a remote village of Uttarakhand, India.</article-title><source>Journal of Threatened Taxa</source><volume>10</volume>(<issue>11</issue>): <fpage>12614</fpage>–<lpage>12617</lpage>. <ext-link xlink:type="simple" ext-link-type="doi" xlink:href="10.11609/jott.3807.10.11.12614-12617">https://doi.org/10.11609/jott.3807.10.11.12614-12617</ext-link></mixed-citation></ref><ref id="B5"><mixed-citation xmlns:xlink="http://www.w3.org/1999/xlink" xlink:type="simple"><person-group><name name-style="western"><surname>Dasgupta</surname><given-names>S</given-names></name></person-group> (<year>2006</year>) <article-title><tp:taxon-name><tp:taxon-name-part taxon-name-part-type="family">Alliaceae</tp:taxon-name-part></tp:taxon-name>.</article-title> In: <person-group><name name-style="western"><surname>Singh</surname><given-names>NP</given-names></name><name name-style="western"><surname>Sanjappa</surname><given-names>M</given-names></name></person-group> (<role>Eds</role>) <issue-title>Fascicles of Flora of India, no.</issue-title><source>23. Botanical Survey of India, Calcutta, India</source>, <fpage>18</fpage>–<lpage>19</lpage>.</mixed-citation></ref><ref id="B24"><mixed-citation xmlns:xlink="http://www.w3.org/1999/xlink" xlink:type="simple"><person-group><name name-style="western"><surname>Shah</surname><given-names>NC</given-names></name></person-group> (<year>2014</year>) <article-title>Status of cultivated and wild <italic><tp:taxon-name><tp:taxon-name-part taxon-name-part-type="genus">Allium</tp:taxon-name-part></tp:taxon-name></italic> species in India: A review.</article-title><source>Sciences et Techniques (Paris)</source><volume>1</volume>(<issue>9</issue>): <fpage>28</fpage>–<lpage>36</lpage>.</mixed-citation></ref><ref id="B17"><mixed-citation xmlns:xlink="http://www.w3.org/1999/xlink" xlink:type="simple"><person-group><name name-style="western"><surname>Negi</surname><given-names>KS</given-names></name></person-group> (<year>2006</year>) <article-title><italic><tp:taxon-name><tp:taxon-name-part taxon-name-part-type="genus">Allium</tp:taxon-name-part></tp:taxon-name></italic> species in Himalayas and their uses with special reference to Uttaranchal.</article-title><source>Ethnobotany</source><volume>18</volume>: <fpage>53</fpage>–<lpage>66</lpage>.</mixed-citation></ref></ref-list></tp:taxon-treatment>
